# Supplementary material for: Influence of Lyophilization and Cryoprotection on the Stability and Morphology of Drug-Loaded Poly(ethylene glycol-b-ε-caprolactone) Micelles
Source: Polymers (Basel). 2023 Apr 21;15(8):1974. doi: 10.3390/polym15081974 (PMC10146133; doi:10.3390/polym15081974)
Supplement: Supplementary file 1 [file polymers-15-01974-s001.zip]

Archive with 2 entries (2 files):
- polymers-2306443-supplementary.docx
- polymers-2306443-supplementary.pdf
